# Supplementary material for: Comparative Study on the Surface Properties of Synthetic Carbonated Hydroxyapatite and Natural Hydroxyapatite Before and After Contact with Solutions with de- and Remineralization Activity
Source: Biomimetics (Basel). 2026 May 12;11(5):338. doi: 10.3390/biomimetics11050338 (PMC13205011; doi:10.3390/biomimetics11050338)
Supplement: Supplementary file 1 [file biomimetics-11-00338-s001.zip]

Archive with 1 entries (1 files):
- biomimetics-4258716-supplementary.pdf
